# Supplementary material for: Plasma Metabolomics Profile of “Insulin Sensitive” Male Hypogonadism after Testosterone Replacement Therapy
Source: Int J Mol Sci. 2022 Feb 8;23(3):1916. doi: 10.3390/ijms23031916 (PMC8836772; doi:10.3390/ijms23031916)
Supplement: Supplementary file 1 [file ijms-23-01916-s001.zip]

Archive with 1 entries (1 files):
- ijms-1568324-supplementary.pdf
